# Supplementary material for: A new species of Cisaris (Hymenoptera, Ichneumonidae, Cryptinae) with a key to the world species
Source: Zookeys. 2011 Oct 12;(136):83–92. doi: 10.3897/zookeys.136.757 (PMC3229289; doi:10.3897/zookeys.136.757)
Supplement: XML Treatment for Cisaris [file zookeys.136.757-treatment1.xml]

<!DOCTYPE tp:taxon-treatment
  PUBLIC "-//TaxonX//DTD Taxonomic Treatment Publishing DTD v0 20100105//EN" "tax-treatment-NSO.dtd">
<tp:taxon-treatment xmlns:tp="http://www.plazi.org/taxpub"><tp:treatment-meta><mixed-citation publication-type="journal"><person-group><name><surname>Sun</surname><given-names>Shu-Ping</given-names></name><name><surname>Sheng</surname><given-names>Mao-Ling</given-names></name></person-group><article-title>A new species of <italic>Cisaris</italic> (Hymenoptera, Ichneumonidae, Cryptinae) with a key to the world species
                </article-title><source>Zookeys</source><day>12</day><month>10</month><year>2011</year><volume>2011</volume><issue>136</issue><fpage>83</fpage><lpage>92</lpage><pub-id pub-id-type="doi">10.3897/zookeys.136.757</pub-id></mixed-citation></tp:treatment-meta><tp:nomenclature><tp:taxon-name>
                        <tp:taxon-name-part taxon-name-part-type="genus">Cisaris</tp:taxon-name-part>
                    <object-id xmlns:xlink="http://www.w3.org/1999/xlink" xlink:type="simple">http://species-id.net/wiki/Cisaris</object-id>
                    </tp:taxon-name><tp:taxon-authority>Townes, 1970</tp:taxon-authority><tp:nomenclature-citation-list><tp:nomenclature-citation><tp:taxon-name>Cisaris</tp:taxon-name><comment>Townes, 1970. Memoirs of the American Entomological Institute, 12(1969): 82. Type-species: <italic><tp:taxon-name>Cisaris tenuipe</tp:taxon-name></italic> Townes.</comment></tp:nomenclature-citation></tp:nomenclature-citation-list></tp:nomenclature><tp:treatment-sec sec-type="Diagnosis"><title>Diagnosis.</title><p>Head and mesosoma heavily punctate. Head comparatively large. Eye with sparse hairs. Margin of clypeus reflexed, median section often slightly produced. Mandible with upper tooth much longer than lower tooth. Notaulus not reaching to center of mesoscutum. Posterior edge of mesoscutum without transverse groove. Scutoscutellar groove without median longitudinal carina. Fore wing without areolet. Fore wing vein 2m-cu subvertical, with one bulla. Area superomedia hexagonal or trapezoidal. Hind tibia with dense inner, apical fringe of setae and with polished groove between setal fringe and tarsal insertion. First to third terga polished. First tergum slender, spiracle far behind middle. First sternite slightly basal of spiracle. Ovipositor compressed, its tip very long and gradually tapered. Dorsal valve with a weak nodus. Ventral valve without ridges.<!--PageBreak--></p></tp:treatment-sec><tp:treatment-sec sec-type="Key to the species of Cisaris"><title>Key to the species of <italic><tp:taxon-name>Cisaris</tp:taxon-name></italic></title><table-wrap content-type="key" position="anchor" orientation="portrait"><table><tbody><tr><td rowspan="1" colspan="1">1</td><td rowspan="1" colspan="1">Female</td><td rowspan="1" colspan="1">2</td></tr><tr><td rowspan="1" colspan="1">–</td><td rowspan="1" colspan="1">Male</td><td rowspan="1" colspan="1">6</td></tr><tr><td rowspan="1" colspan="1">2</td><td rowspan="1" colspan="1">Antenna without white ring. Fore wing with vein 1cu-a distad of 1/M. Area superomedia longer than wide, with costula near its middle. (Male unknown)</td><td rowspan="1" colspan="1"><italic><tp:taxon-name>Cisaris tenuipes</tp:taxon-name></italic> Townes</td></tr><tr><td rowspan="1" colspan="1">–</td><td rowspan="1" colspan="1">Antenna witht white ring. Fore wing with vein 1cu-a opposite 1/M. Area superomedia wider than long, or approximately as long as wide, with costula behind its middle or near its posterior corner</td><td rowspan="1" colspan="1">3</td></tr><tr><td rowspan="1" colspan="1">3</td><td rowspan="1" colspan="1">Terga red or reddish brown. Area superomedia and area petiolaris separated by a strong carina</td><td rowspan="1" colspan="1">4</td></tr><tr><td rowspan="1" colspan="1">–</td><td rowspan="1" colspan="1">Terga black. If black with apical terga blackish brown (<xref ref-type="fig" rid="F1">Fig. 1</xref>), area superomedia and area petiolaris combined (<xref ref-type="fig" rid="F5">Fig. 5</xref>)</td><td rowspan="1" colspan="1">5</td></tr><tr><td rowspan="1" colspan="1">4</td><td rowspan="1" colspan="1">Face 1.8 to 1.9 times as wide as long at level of upper margin. Malar space approximately 0.6 times as long as basal width of mandible. Costula originating from anterior corner of area petiolaris</td><td rowspan="1" colspan="1"><italic><tp:taxon-name>Cisaris takagii</tp:taxon-name></italic> Kusigemati</td></tr><tr><td rowspan="1" colspan="1">–</td><td rowspan="1" colspan="1">Face 2.2 times as wide as long at level of upper margin. Malar space approximately 0.92 times as long as basal width of mandible. Area superomedia with costula slightly behind its middle</td><td rowspan="1" colspan="1"><italic><tp:taxon-name>Cisaris mitis</tp:taxon-name></italic> Pei &amp; Sheng</td></tr><tr><td rowspan="1" colspan="1">5</td><td rowspan="1" colspan="1">Area superomedia trapezoidal, anterior and posterior sides (carinae) very weak or almost absent, with costula at its posterior corner, transverse (<xref ref-type="fig" rid="F5">Fig. 5</xref>). Ocular-ocellar line at least 2.0 times as long as largest diameter of ocellus (<xref ref-type="fig" rid="F3">Fig. 3</xref>)</td><td rowspan="1" colspan="1"><italic><tp:taxon-name>Cisaris canaliculatus</tp:taxon-name></italic> Sun &amp; Sheng, sp. n.</td></tr><tr><td rowspan="1" colspan="1">–</td><td rowspan="1" colspan="1">Area superomedia hexagonal, with complete and strong carinae, costula originating from its posterior corner, leaning slightly forward laterally. Ocular-ocellar line 1.6 times as long as largest diameter of ocellus. (Male unknown)</td><td rowspan="1" colspan="1"><italic><tp:taxon-name>Cisaris niger</tp:taxon-name></italic> Kusigemati</td></tr><tr><td rowspan="1" colspan="1">6</td><td rowspan="1" colspan="1">Terga and hind leg entirely black (<xref ref-type="fig" rid="F2">Fig. 2</xref>). Malar space 0.42 to 0.47 times as long as basal width of mandible. Area superomedia and area petiolaris completely combined</td><td rowspan="1" colspan="1"><italic><tp:taxon-name>Cisaris canaliculatus</tp:taxon-name></italic> Sun &amp; Sheng, sp. n.</td></tr><tr><td rowspan="1" colspan="1">–</td><td rowspan="1" colspan="1">Terga brown or darkish brown. Hind leg reddish brown or darkish brown. Malar space at most 0.3 times as long as basal width of mandible. Area superomedia separated from area petiolaris by strong carina</td><td rowspan="1" colspan="1">7</td></tr><tr><td rowspan="1" colspan="1">7</td><td rowspan="1" colspan="1">Area superomedia approximately 1.5 times as wide as long, costula originating from its middle</td><td rowspan="1" colspan="1"><italic><tp:taxon-name>Cisaris mitis</tp:taxon-name></italic> Pei &amp; Sheng</td></tr><tr><td rowspan="1" colspan="1">–</td><td rowspan="1" colspan="1">Area superomedia approximately 2.7 times as wide as long. Costula originating from anterior corner of area petiolaris</td><td rowspan="1" colspan="1"><italic><tp:taxon-name>Cisaris takagii</tp:taxon-name></italic> Kusigemati</td></tr></tbody></table></table-wrap><!--PageBreak--></tp:treatment-sec><tp:treatment-sec><!--Section generated to contain objects referenced in tp:taxon-treatment.--><fig id="F1" position="float" orientation="portrait"><label>Figure 1.</label><caption><p><italic><tp:taxon-name>Cisaris canaliculatus</tp:taxon-name></italic> Sun &amp; Sheng, sp. n. Female (Holotype). Body, lateral view.</p></caption><graphic xmlns:xlink="http://www.w3.org/1999/xlink" xlink:href="ZooKeys-136-083-g001.jpg" position="float" orientation="portrait" xlink:type="simple"/></fig><fig id="F5" position="float" orientation="portrait"><label>Figure 5.</label><caption><p><italic><tp:taxon-name>Cisaris canaliculatus</tp:taxon-name></italic> Sun &amp; Sheng, sp. n. Female (Holotype). Propodeum.</p></caption><graphic xmlns:xlink="http://www.w3.org/1999/xlink" xlink:href="ZooKeys-136-083-g005.jpg" position="float" orientation="portrait" xlink:type="simple"/></fig><fig id="F3" position="float" orientation="portrait"><label>Figure 3.</label><caption><p><italic><tp:taxon-name>Cisaris canaliculatus</tp:taxon-name></italic> Sun &amp; Sheng, sp. n. Female (Holotype). Vertex.</p></caption><graphic xmlns:xlink="http://www.w3.org/1999/xlink" xlink:href="ZooKeys-136-083-g003.jpg" position="float" orientation="portrait" xlink:type="simple"/></fig><fig id="F2" position="float" orientation="portrait"><label>Figure 2.</label><caption><p><italic><tp:taxon-name>Cisaris canaliculatus</tp:taxon-name></italic> Sun &amp; Sheng, sp. n. Male. Body, lateral view</p></caption><graphic xmlns:xlink="http://www.w3.org/1999/xlink" xlink:href="ZooKeys-136-083-g002.jpg" position="float" orientation="portrait" xlink:type="simple"/></fig></tp:treatment-sec></tp:taxon-treatment>
