# Supplementary material for: A new species of Cisaris (Hymenoptera, Ichneumonidae, Cryptinae) with a key to the world species
Source: Zookeys. 2011 Oct 12;(136):83–92. doi: 10.3897/zookeys.136.757 (PMC3229289; doi:10.3897/zookeys.136.757)
Supplement: XML Treatment for Cisaris canaliculatus [file zookeys.136.757-treatment2.xml]

<!DOCTYPE tp:taxon-treatment
  PUBLIC "-//TaxonX//DTD Taxonomic Treatment Publishing DTD v0 20100105//EN" "tax-treatment-NSO.dtd">
<tp:taxon-treatment xmlns:tp="http://www.plazi.org/taxpub"><tp:treatment-meta><mixed-citation publication-type="journal"><person-group><name><surname>Sun</surname><given-names>Shu-Ping</given-names></name><name><surname>Sheng</surname><given-names>Mao-Ling</given-names></name></person-group><article-title>A new species of <italic>Cisaris</italic> (Hymenoptera, Ichneumonidae, Cryptinae) with a key to the world species
                </article-title><source>Zookeys</source><day>12</day><month>10</month><year>2011</year><volume>2011</volume><issue>136</issue><fpage>83</fpage><lpage>92</lpage><pub-id pub-id-type="doi">10.3897/zookeys.136.757</pub-id></mixed-citation></tp:treatment-meta><tp:nomenclature><tp:taxon-name>
                        <tp:taxon-name-part taxon-name-part-type="genus">Cisaris</tp:taxon-name-part>
                        <tp:taxon-name-part taxon-name-part-type="species">canaliculatus</tp:taxon-name-part>
                    <object-id xmlns:xlink="http://www.w3.org/1999/xlink" xlink:type="simple">urn:lsid:zoobank.org:act:0836E352-AA13-4BC0-8509-7317277E2D0D</object-id>
                    <object-id xmlns:xlink="http://www.w3.org/1999/xlink" xlink:type="simple">http://species-id.net/wiki/Cisaris_canaliculatus</object-id>
                    </tp:taxon-name><tp:taxon-authority>Sun &amp; Sheng</tp:taxon-authority><tp:taxon-status xmlns:xlink="http://www.w3.org/1999/xlink" xlink:type="simple">sp. n.</tp:taxon-status><xref ref-type="fig" rid="F1">Figures 1</xref><xref ref-type="fig" rid="F2"/><xref ref-type="fig" rid="F3"/><xref ref-type="fig" rid="F4"/><xref ref-type="fig" rid="F5"/><xref ref-type="fig" rid="F6">6</xref></tp:nomenclature><tp:treatment-sec sec-type="Etymology"><title>Etymology.</title><p>The specific name is derived from the median trough of the propodeum.</p></tp:treatment-sec><tp:treatment-sec sec-type="Material examined"><title>Material examined.</title><p><italic>Holotype</italic>: female. CHINA: Matoushan, 400m, Zixi County, Jiangxi Province, 8 May 2009, leg. Mei-Juan Lou. <italic>Paratypes</italic>: 1 female, CHINA: Quannan County, Jiangxi Province, 29 April 2008, leg. Shi-Chang Li; 15 males, same data as holotype except 10 to 17 April 2009; 1 male, CHINA: Guanshan Natural Reserve, Yifeng County, Jiangxi Province, 20 April 2009, leg. Mao-Ling Sheng; 2 males, CHINA: Guanshan Natural Reserve, Yifeng County, Jiangxi Province, 24 April 2011, leg. Shu-Ping Sun and Mao-Ling Sheng.</p></tp:treatment-sec><tp:treatment-sec sec-type="Diagnosis"><title>Diagnosis.</title><p>Head, mesosoma, coxae and terga black, except apical portion of female more or less blackish brown. Flagellum with white ring. Tegula brownish black. Area superomedia trapezoid, anterior and posterior sides of area superomedia very weak or almost absent (<xref ref-type="fig" rid="F5">Fig. 5</xref>). Apical-median portion from area superomedia to apex of area petiolaris strongly concave longitudinally. Costula present at posterior corner of area superomedia. Propodeal apophysis very strong and compressed.</p></tp:treatment-sec><tp:treatment-sec sec-type="Description"><title>Description.</title><p>Female. Body length 7.5 to 8.0 mm. Fore wing length 6.5 to 7.0 mm. Ovipositor sheath length 2.0 to 2.5 mm.</p><p>Head. With dense brown hairs. Face very wide, 2.4 to 2.5 times as wide as long at level of upper margin, distinctly convex centrally, with dense and uneven punctures, near upper margin, beneath antennal socket, with shallow transverse groove. Lateral portion of clypeal suture deep, median portion weak. Clypeus evenly convex, 2.5 to 2.6 times as wide as long; with punctures as that of face; subapical margin distinctly raised, slightly concave centrally; apical margin weakly cambered forward. Mandible strong, upper and lower margins almost parallel, basal portion with dense punctures and brown hairs, apical portion smooth. Upper tooth of mandible sharp, 1.7 to 1.8 times as long as lower tooth. Cheek with coarse punctures. Malar space approximately 0.8 times as long as basal width of mandible. Subocular sulcus vestigial. Gena wide, slightly convergent backwardly, in dorsal view 1.0 to 1.1 times as long as width of eye, with dense punctures, distance between punctures 0.2 to 1.5 times diameter of puncture. Vertex (<xref ref-type="fig" rid="F3">Fig. 3</xref>) not convex, between eye and lateral ocellus with correspondingly sparse and irregular punctures, distance between punctures 0.5 to 2.5 times diameter of puncture; on the portion between lateral ocelli and occipital carina with punctures as that of gena. Postocellar line about 0.6 times as long as ocular-ocellar line. Ocular-ocellar line 1.9 to 2.0 times as long as largest diameter of ocellus, 2.2 to 2.3 times as long as shortest diameter of ocellus. Frons approximately flat, with dense and irregular punctures, distance between punctures 0.2 to 0.5 times diameter of puncture. From fifth flagellomere to apex of antenna correspondingly thicker than basal four flagellomeres, scape almost cylindric, apical truncation weakly oblique, approximately 15 to 16 degrees from transverse; with 17 flagellomeres, slightly thickened beyond middle.<!--PageBreak--> Ratio of length from first to fifth flagellomeres: 2.6:2.5:2.0:1.4:1.2. Occipital carina complete and strong.</p><p>Mesosoma. With dense brown hairs. Pronotum with dense and irregular punctures, anterior portion rough, with indistinct longitudinal wrinkles, dorsal-anterior portion with distinct short longitudinal wrinkles, dorsal-porsterior smooth and shining. Epomia strong. Mesoscutum with dense punctures, distance between punctures on anterior and lateral portion 0.2 to 0.5 times diameter of puncture; posterior-median portion slightly rough, punctures elongate. Notauli present, anterior 0.3 sharp. Posterior edge of mesoscutum distinct, without transverse groove. Scutoscutellar groove deep, almost “U-shaped”, with dense longitudinal wrinkles. Scutellum almost flat, with dense and irregular punctures. Postscutellum rough, small, rectangular, anterior-lateral portion deeply concave. Mesopleuron (<xref ref-type="fig" rid="F4">Fig. 4</xref>) extremely rough, with dense and <!--PageBreak-->irregular wrinkles and indistinct punctures, median portion with indistinct transverse wrinkles. Subalar prominence convex, as a thin lobe. Epicnemium with short transverse carina opposite lower corner of pronotum. Epicnemial carina strong, upper end reaching to subalar prominence. Speculum small and smooth, or with punctures. Mesopleural fovea consisting of a deep horizontal groove that connecting with mesopleural<!--PageBreak--> suture. Anterior half of sternaulus deep, posterior half weak, reaching to posterior margin of mesopleuron above its lower posterior corner. Metapleuron coarse, with reticulate wrinkles. Juxtacoxal carina complete. Submetapleural carina strongly lobed. Legs with dense brown hairs. Hind coxa and outer profile of hind femur with dense punctures. Hind tibia coarsely sculptured. Ratio of length of hind tarsomeres 1:2:3:4:5 is 5.2:2.0:1.6:1.0:1.6. Wings slightly brownish, hyaline. Fore wing with vein 1cu-a opposite 1/M. Vein 2rs-m approximately as long as distance between it and 2m-cu. Vein 2-Cu approximately 2.0 times as long as 2cu-a. Hind wing M+Cu slightly arched. Vein 1-cu distinctly inclivous, about 2.0 times as long as cu-a. Propodeum (<xref ref-type="fig" rid="F5">Fig. 5</xref>) with strong carinae, punctures large and dense, lateral and apical portion with reticulate texture. Area basalis short and wide. Area superomedia trapezoid, slightly wider than long. Median sections of anterior and posterior transverse carinae, anterior and posterior sides of area superomedia, very weak or almost absent. Apical-median portion from area superomedia to apex of area petiolaris strongly concave longitudinally. Costula present at posterior corner of area superomedia. Propodeal apophysis very strong and compressed. Propodeal spiracle almost round.</p><p>Metasoma. Terga smooth and shining, apical portion compressed. First and second terga without punctures. First tergum slender, 2.4 to 2.5 times as long as apical <!--PageBreak-->width. Median dorsal carina weak, reaching to spiracle. Dorsolateral carina weak but complete. Spiracle small, round, beneath dorsolateral carina, slightly convex, located approximately at apical 0.3 of first tergum. Second tergum about 0.7 to 0.8 times as long as apical width. Third tergum about 0.7 times as long as basal width, lateral portion and posterior margin with sparse and fine punctures and weak brown hairs. Posterior portions of remaining terga with distinct and fine punctures and brown hairs. Ovipositor sheath about 0.95 to 1.0 times as long as hind tibia. Nodus of dorsal valve indistinct.</p><p>Color (<xref ref-type="fig" rid="F1">Fig. 1</xref>). Black, except the following. Flagellomeres 5 to 7 (8) white, ventral profile of apical flagellum taupe. Apical portion of mandible except black teeth reddish brown. Front and mid coxae, trochanters and basal portions (without dividing line and gradually changed to apical portion) of femora brownish black; apical portions of femora, tibiae and tarsi reddish to darkish brown. Apical portion of metasoma obscurely blackish brown. Maxillary and labial palpi yellowish brown, tegula brownish black. Fore wing veins and stigma brownish black. Hind wing veins brownish yellow.</p><p>Male (<xref ref-type="fig" rid="F2">Figs. 2</xref>, <xref ref-type="fig" rid="F6">6</xref>). Body length 6.5 to 8.0 mm. Fore wing length 6.0 to 7.0 mm. Head correspondingly large. Malar space approximately 0.42 to 0.47 times as long as basal width of mandible. Antenna slightly shorter than body, with 22 flagellomeres, without white ring. Lateral-median portion of pronotum, beneath epomia, glazed and shining. Median portion of mesopleuron (<xref ref-type="fig" rid="F6">Fig. 6</xref>) coarse and with distinct oblique transverse wrinkles, subupper portion transversely smooth. Area basalis very short and<!--PageBreak--> wide. Area superomedia and area petiolaris completely combined, straight slanted from anterior transverse carina to apex of propodeum. Front and middle coxae, trochanters, hind legs, tegula and all terga black. Other characters as in female.</p></tp:treatment-sec><tp:treatment-sec sec-type="Variation"><title>Variation.</title><p>The sculpture of the male mesopleuron varies from distinct oblique transverse wrinkles or almost without wrinkles and with distinct punctures.</p></tp:treatment-sec><tp:treatment-sec sec-type="Remarks"><title>Remarks.</title><p>Similar to <italic><tp:taxon-name>Cisaris niger</tp:taxon-name></italic> <xref ref-type="bibr" rid="B2">Kusigemati 1985</xref>, but can be easily distinguished from the latter in having the pronotum with a smooth, shining and impunctate area on the subdorsal portion; the propodeal apophysis (<xref ref-type="fig" rid="F1">Figs 1</xref>, <xref ref-type="fig" rid="F5">5</xref>) is very strong and compressed; the area superomedia and area petiolaris are combined. In <italic><tp:taxon-name>Cisaris niger</tp:taxon-name></italic> the pronotum lacks an impunctate area on the subdorsal portion; the propodeal apophysis is indistinct; the area superomedia and area petiolaris are separated by a strong carina. It can be separated from all other known species by the key.</p><fig id="F1" position="float" orientation="portrait"><label>Figure 1.</label><caption><p><italic><tp:taxon-name>Cisaris canaliculatus</tp:taxon-name></italic> Sun &amp; Sheng, sp. n. Female (Holotype). Body, lateral view.</p></caption><graphic xmlns:xlink="http://www.w3.org/1999/xlink" xlink:href="ZooKeys-136-083-g001.jpg" position="float" orientation="portrait" xlink:type="simple"/></fig><fig id="F2" position="float" orientation="portrait"><label>Figure 2.</label><caption><p><italic><tp:taxon-name>Cisaris canaliculatus</tp:taxon-name></italic> Sun &amp; Sheng, sp. n. Male. Body, lateral view</p></caption><graphic xmlns:xlink="http://www.w3.org/1999/xlink" xlink:href="ZooKeys-136-083-g002.jpg" position="float" orientation="portrait" xlink:type="simple"/></fig><fig id="F3" position="float" orientation="portrait"><label>Figure 3.</label><caption><p><italic><tp:taxon-name>Cisaris canaliculatus</tp:taxon-name></italic> Sun &amp; Sheng, sp. n. Female (Holotype). Vertex.</p></caption><graphic xmlns:xlink="http://www.w3.org/1999/xlink" xlink:href="ZooKeys-136-083-g003.jpg" position="float" orientation="portrait" xlink:type="simple"/></fig><fig id="F4" position="float" orientation="portrait"><label>Figure 4.</label><caption><p><italic><tp:taxon-name>Cisaris canaliculatus</tp:taxon-name></italic> Sun &amp; Sheng, sp. n. Female (Holotype). Mesopleuron.</p></caption><graphic xmlns:xlink="http://www.w3.org/1999/xlink" xlink:href="ZooKeys-136-083-g004.jpg" position="float" orientation="portrait" xlink:type="simple"/></fig><fig id="F5" position="float" orientation="portrait"><label>Figure 5.</label><caption><p><italic><tp:taxon-name>Cisaris canaliculatus</tp:taxon-name></italic> Sun &amp; Sheng, sp. n. Female (Holotype). Propodeum.</p></caption><graphic xmlns:xlink="http://www.w3.org/1999/xlink" xlink:href="ZooKeys-136-083-g005.jpg" position="float" orientation="portrait" xlink:type="simple"/></fig><fig id="F6" position="float" orientation="portrait"><label>Figure 6.</label><caption><p><italic><tp:taxon-name>Cisaris canaliculatus</tp:taxon-name></italic> Sun &amp; Sheng, sp. n. Male. Mesopleuron.</p></caption><graphic xmlns:xlink="http://www.w3.org/1999/xlink" xlink:href="ZooKeys-136-083-g006.jpg" position="float" orientation="portrait" xlink:type="simple"/></fig></tp:treatment-sec><ref-list><ref id="B2"><mixed-citation xmlns:xlink="http://www.w3.org/1999/xlink" xlink:type="simple"><person-group><name name-style="western"><surname>Kusigemati</surname><given-names>K</given-names></name></person-group> (<year>1985</year>)<article-title> Two new species of <italic>Cisaris</italic> Townes from Japan and Formosa (Hymenoptera: Ichneumonidae).</article-title><source>Akitu </source><volume>71</volume>: <fpage>1</fpage>-<lpage>8</lpage>.</mixed-citation></ref></ref-list></tp:taxon-treatment>
